# Supplementary material for: Positive plasma cotinine during platinum-based chemotherapy is associated with poor response rate in advanced non-small cell lung cancer patients
Source: PLoS One. 2019 Jul 1;14(7):e0219080. doi: 10.1371/journal.pone.0219080 (PMC6602197; doi:10.1371/journal.pone.0219080)
Supplement: S1 File — (XLSX) [file pone.0219080.s001.xlsx]

## Sheet: Feuil2
Name	First name	Sex		Age	Comorbidity										Perfomance satus (PS)						Cancer		Histological type						Stage			Treatment			Type of chemotherapy										Full dose received	,	Smoking status
		H	F		Respiratory disease			Heart disease				Kidney disease	Liver injury	Cancer		PS 0	PS 1	PS 2	PS 3	PS 4			NSCLC							IIIb	IV				Platinum drug		Associated drug											Current smokers	Former smokers
						COPD	Asthma		ischémic	rythmic	hypertension													Adenocarcinoma	Squamous cell carcinoma	Large cell	Neuroendocrine and large cell carcinoma	other							cisplatin	carboplatin	permetrexed	gemcitabine	docetaxel	paclitaxel	etoposide	vinorelbine	erlotinib	bevacizumab
Colonne1	Colonne2	Colonne5	Colonne6	Colonne710	Colonne13	Colonne14	Colonne15	Colonne23	Colonne24	Colonne25	Colonne26	Colonne28	Colonne31	Colonne37	Colonne53	Colonne54	Colonne55	Colonne56	Colonne57	Colonne58	Colonne62	Colonne3	Colonne64	Colonne65	Colonne66	Colonne67	Colonne68	Colonne69	Colonne71	Colonne72	Colonne73	Colonne84	Colonne4	Colonne7	Colonne87	Colonne88	Colonne89	Colonne90	Colonne91	Colonne92	Colonne93	Colonne94	Colonne95	Colonne96	Colonne102	Colonne105	Colonne106	Colonne108	Colonne109
B	D	0	1	68	0			0				0	0	0		0	1	0	0	0			1	1	0	0	0	0		0	1				0	1	1	0	0	0	0	0	0	0	1			1	1
H	S	1	0	75	0			1	0	0	1	0	0	0		1	0	0	0	0			1	1	0	0	0	0		1	0				0	1	0	0	0	0	0	1	0	0	1			0	1
G	A	1	0	68	0			0				0	0	0		0	1	0	0	0			1	1	0	0	0	0		0	1				0	1	0	0	0	1	0	0	0	0	1			0	1
P	P	1	0	65	1	1	0	1	1	0	1	1	1	0		0	1	0	0	0			1	0	1	0	0	0		0	1				0	1	0	0	0	1	0	0	0	0	0 (-20 %)			1	0
B	A	1	0	44	0			0				0	0	0		0	1	0	0	0			1	0	0	0	0	1		0	1				0	1	0	0	0	0	0	1	0	0	0 (-20 %)			1	0
P	M	1	0	63	0			0				0	0	0		0	1	0	0	0			1	0	0	0	0	1		0	1				0	1	0	0	0	1	0	0	0	1	1			1	0
M	C	0	1	72	1	1	0	0				0	0	0		1	0	0	0	0			1	1	0	0	0	0		0	1				0	1	1	0	0	0	0	0	0	0	1			1	0
T	J	1	0	73	1	1	0	1	1	0	1	1	0	1		0	1	0	0	0			1	1	0	0	0	0		0	1				0	1	1	0	0	0	0	0	0	0	0 (-20%)			0	1
L	F	0	1	68	0			0				0	0	0		0	1	0	0	0			1	1	0	0	0	0		0	1				0	1	1	0	0	0	0	0	0	1	1			1	0
L	B	1	0	57	1	1	0	1	0	0	1	0	0	0		0	0	1	0	0			1	0	1	0	0	0		0	1				0	1	0	0	0	1	0	0	0	0	0 (-20 %)			1	0
Q	J	1	0	65	0			1	1	1		0	0	0		0	1	0	0	0			1	0	1	0	0	0		0	1				0	1	0	0	0	1	0	0	0	0	1			1	0
J	A	0	1	54	0			1	0	0	1	0	0	1		1	0	0	0	0			1	0	0	1	0	0		0	1				1	0	1	0	0	0	0	0	0	0	1			0	0
B	J	0	1	63	0			1	0	0	1	0	0	0		0	1	0	0	0			1	1	0	0	0	0		0	1				1	0	1	0	0	0	0	0	0	0	1			1	0
L	E	0	1	44	1	1	0	0				0	0	0		0	1	0	0	0			1	1	0	0	0	0		0	1				0	1	0	0	0	0	0	1	0	0	1			1	0
P	A	0	1	74	1	1	0	1	0	0	1	0	0	0		0	1	0	0	0			1	1	0	0	0	0		0	1				1	0	1	0	0	0	0	0	0	0	0 -20%			1	0
S	I	1	0	58	0			0				0	0	0		0	1	0	0	0			1	1	0	0	0	0		0	1				1	0	1	0	0	0	0	0	0	0	1			1	0
B	J	1	0	65	0			1	1	0	0	0	0	0		0	0	1	0	0			1	0	1	0	0	0		0	1				0	1	0	0	0	1	0	0	0	0	1			0	1
D	J	0	1	71	1	1	0	1	0	0	1	0	0	0		1	0	0	0	0			1	0	1	0	0	0		0	1				1	0	0	1	0	0	0	0	0	0	1			1	0
D	M	0	1	73	0			0				0	0	1		0	1	0	0	0			1	1	0	0	0	0		0	1				0	1	1	0	0	0	0	0	0	1	1			0	0
D	J	1	0	69	0			0				0	0	0		0	1	0	0	0			1	0	0	0	0	1		0	1				1	0	1	0	0	0	0	0	0	0	1			0	0
H	A	1	0	59	0			0				0	0	0		0	1	0	0	0			1	1	0	0	0	0		0	1				1	0	1	0	0	0	0	0	0	1	1			0	0
A	F	0	1	77	1	1	0	1	0	0	1	0	0	0		0	1	0	0	0			1	1	0	0	0	0		0	1				0	1	1	0	0	0	0	0	0	0	1			1	0
H	B	1	0	67	1	1	0	0				0	0	0		1	0	0	0	0			1	1	0	0	0	0		0	1				0	1	1	0	0	0	0	0	0	0	1			0	1
D	J	1	0	78	1	1	0	1	0	1	1	0	0	0		0	1	0	0	0			1	0	1	0	0	0		0	1				0	1	0	0	0	1	0	0	0	0	1			0	1
S	C	0	1	55	0			0				0	0	0		0	1	0	0	0			1	1	0	0	0	0		0	1				1	0	1	0	0	0	0	0	0	0	1			1	0
L	L	1	0	67	0			0				0	0	1		0	0	1	0	0			1	0	1	0	0	0		1	0				0	1	0	1	0	0	0	0	0	0	1			0	1
L	P	1	0	72	1	0	0	1	1	0	1	0	0	0		1	0	0	0	0			1	0	0	1	0	0		0	1				0	1	0	0	0	0	1	0	0	0	1			1	0
F	P	1	0	63	1	1	0	0				0	0	0		1	0	0	0	0			1	1	0	0	0	0		0	1				1	0	1	0	0	0	0	0	0	0	1			1	0
T	M	1	0	81	1	1	0	1	0	0	1	0	0	0		1	0	0	0	0			1	1	0	0	0	0		0	1				0	1	1	0	0	0	0	0	0	0	1			0	1
P	C	1	0	78	1	0	0	1	1	1	1	1	1	1		0	1	0	0	0			1	1	0	0	0	0		0	1				0	1	1	0	0	0	0	0	0	0	0 -20%			0	1
S	M	0	1	72	1	1	0	0				0	0	0		0	1	0	0	0			1	1	0	0	0	0		0	1				0	1	1	0	0	0	0	0	0	0	1			1	0
L	C	0	1	64	0			0				0	0	0		0	1	0	0	0			1	1	0	0	0	0		0	1				1	0	1	0	0	0	0	0	0	1	1			0	1
R	C	0	1	65	1	1	0	0				0	0	1		0	0	1	0	0			1	0	1	0	0	0		0	1				0	1	0	0	0	1	0	0	0	0	1			1	0
V	Y	1	0	61	0			0				0	0	0		0	0	1	0	0			1	0	1	0	0	0		0	1				0	1	0	0	0	0	0	1	0	0	1			1	0
B	O	0	1	69	0			0				0	0	0		0	1	0	0	0			1	1	0	0	0	0		0	1				1	0	1	0	0	0	0	0	0	1	1			0	0
M	M	1	0	72	0			1	0	0	1	1	0	0		0	1	0	0	0			1	0	0	1	0	0		0	1				0	1	0	0	0	1	0	0	0	0	1			0	1
B	P	1	0	59	0			1	0	0	1	0	0	0		0	1	0	0	0			1	1	0	0	0	0		0	1				0	1	1	0	0	0	0	0	0	0	1			0	0
L	A	1	0	49	0			0				0	0	0		0	1	0	0	0			1	1	0	0	0	0		0	1				0	1	1	0	0	0	0	0	0	0	1			1	0
N	D	1	0	68	0			1	1	0	0	0	0	0		0	1	0	0	0			1	1	0	0	0	0		0	1				1	0	1	0	0	0	0	0	0	1	1			1	0
D	H	1	0	69	0			1	0	0	1	0	0	0		0	1	0	0	0			1	1	0	0	0	0		0	1				1	0	1	0	0	0	0	0	0	0	1			1	0
M	H	1	0	81	0			1	0	0	1	1	0	0		0	1	0	0	0			1	0	1	0	0	0		0	1				0	1	0	0	0	1	0	0	0	0	0 -20%			0	1
G	J	1	0	66	0			0				0	0	0		0	1	0	0	0			1	1	0	0	0	0		0	1				0	1	1	0	0	0	0	0	0	0	1			1	0
C	P	0	1	68	1	1	0	1	0	0	1	1	0	0		0	1	0	0	0			1	0	0	1	0	0		0	1				0	1	0	0	0	1	0	0	0	0	1			0	1
K	H	0	1	69	0			0				0	0	1		0	1	0	0	0			1	1	0	0	0	0		0	1				0	1	1	0	0	0	0	0	0	0	1			1	0
F	M	0	1	77	0			0				0	0	1		0	1	0	0	0			1	1	0	0	0	0		0	1				0	1	1	0	0	0	0	0	0	0	0 -20%			1	0
L	P	1	0	73	0			1	0	0	1	0	0	0		0	0	1	0	0			1	1	0	0	0	0		0	1				0	1	1	0	0	0	0	0	0	0	1			0	1
M	D	0	1	64	1	1	0	1	0	0	1	1	0	0		1	0	0	0	0			1	1	0	0	0	0		0	1				0	1	0	0	0	1	0	0	0	1	1			1	0
P	M	0	1	72	1	1	0	1	1	1	0	0	0	1		1	0	0	0	0			1	1	0	0	0	0		0	1				0	1	1	0	0	0	0	0	0	1	1			0	1
S	G	0	1	63	0			0				0	0	1		1	0	0	0	0			1	1	0	0	0	0		1	0				0	1	1	0	0	0	0	0	0	0	1			1	0
R	V	1	0	81	0			1	0	0	1	0	0	0		1	0	0	0	0			1	0	0	1	0	0		0	1				0	1	0	0	0	1	0	0	0	0	1			1	0
R	C	1	0	70	1	0	1	1	1	0	1	0	0	0		1	0	0	0	0			1	0	1	0	0	0		0	1				0	1	0	1	0	0	0	0	0	0	1			0	1
A	M	1	0	80	0			1	1	0	0	0	0	1		0	0	1	0	0			1	1	0	0	0	0		0	1				0	1	1	0	0	0	0	0	0	0	1			0	1
R	S	1	0	74	1	1	0	1	0	0	1	0	0	0		1	0	0	0	0			1	0	0	1	0	0		1	0				0	1	1	0	0	0	0	0	0	0	1			1	0
M	R	1	0	63	1	1	1	1	1	0	1	0	0	0		0	1	0	0	0			1	1	0	0	0	0		0	1				0	1	1	0	0	0	0	0	0	0	1			1	0
H	M	0	1	68	1	0	1	1	0	0	1	0	0	0		1	0	0	0	0			1	1	0	0	0	0		0	1				1	0	1	0	0	0	0	0	0	1 pour C2	1			1	0
D	M	1	0	71	1	1	0	0				0	0	1		1	0	0	0	0			1	1	0	0	0	0		0	1				0	1	1	0	0	0	0	0	0	0	1			0	1
Z	P	1	0	66	1	0	0	1	0	0	1	0	0	0		0	1	0	0	0			1	0	1	0	0	0		0	1				1	0	0	0	1	0	0	0	0	0	1			0	1
B	L	1	0	64	0			0				0	0	1		1	0	0	0	0			1	0	0	1	0	0		0	1				0	1	0	0	1	0	0	0	0	0	1			0	1
B	D	1	0	48	0			1	0	0	1	0	0	0		0	1	0	0	0			1	0	0	0	0	1		0	1				1	0	1	0	0	0	0	0	0	0	1			1	0
H	A	1	0	68	1	1	0	0				0	0	0		1	0	0	0	0			1	0	0	0	1	0		0	1				1	0	0	0	0	0	1	0	0	0	0 (-20%)			1	0
M	M	0	1	57	0			0				0	0	1		1	0	0	0	0			1	0	0	1	0	0		0	1				1	0	1	0	0	0	0	0	0	1	1			1	0
Y	M	0	1	50	0			0				0	0	0		0	1	0	0	0			1	1	0	0	0	0		0	1				1	0	1	0	0	0	0	0	0	0	1			0	1
D	J	1	0	72	0			0				0	0	0		1	0	0	0	0			1	1	0	0	0	0		0	1				0	1	1	0	0	0	0	0	0	0	1			0	1
U	A	1	0	76	1	1	0	0				0	0	0		0	1	0	0	0			1	1	0	0	0	0		0	1				0	1	1	0	0	0	0	0	0	0	1			1	0
A	B	1	0	54	0			0				0	0	0		0	1	0	0	0			1	1	0	0	0	0		0	1				0	1	1	0	0	0	0	0	0	0	1			1	0
C	N	0	1	64	1	1	0	0				0	0	0		0	1	0	0	0			1	1	0	0	0	0		0	1				0	1	1	0	0	0	0	0	0	0	1			0	1
F	H	0	1	71	1	1	0	0				0	0	0		1	0	0	0	0			1	1	0	0	0	0		0	1				0	1	1	0	0	0	0	0	0	0	0			1	0
C	F	1	0	60	1	1	0	1	1	0	0	0	0	0		0	1	0	0	0			1	1	0	0	0	0		0	1				0	1	1	0	0	0	0	0	0	0	1			1	0
B	M	1	0	82	0			0				0	0	0		1	0	0	0	0			1	1	0	0	0	0		0	1				0	1	1	0	0	0	0	0	0	0	0 -20%			0	1
M	C	1	0	75	1	1	0	1	1	0	0	0	0	0		0	1	0	0	0			1	1	0	0	0	0		0	1				0	1	1	0	0	0	0	0	0	0	1			1	0
C	H	1	0	71	0			0				0	0	0		0	1	0	0	0			1	1	0	0	0	0		0	1				0	1	1	0	0	0	0	0	0	0	1			0	1
D	J	1	0	81	0			0	0	0	1	0	0	0		1	0	0	0	0			1	0	1	0	0	0		0	1				0	1	0	1	0	0	0	0	0	0	1			0	1
A	Y	1	0	59	0			1	0	0	1	0	0	0		0	0	1	0	0			1	1	0	0	0	0		0	1				1	0	1	0	0	0	0	0	0	1 (ajout à C3)	1			1	0
B	P	1	0	66	0			0				0	0	1		0	0	1	0	0			1	1	0	0	0	0		0	1				0	1	1	0	0	0	0	0	0	0	1			0	1
A	K	1	0	75	0			0				0	0	0		0	0	1	0	0			1	1	0	0	0	0		0	1				0	1	0	0	0	1	0	0	0	0	1			1	0
H	H	1	0	68	0			1	1	1	0	0	0	0		0	0	1	0	0			1	0	1	0	0	0		0	1				0	1	0	0	0	1	0	0	0	0	1			0	1
S	O	0	1	52	1	1	0	0				0	0	0		1	0	0	0	0			1	1	0	0	0	0		0	1				0	1	1	0	0	0	0	0	0	0	1			1	0
Z	M	1	0	68	0			0				0	0	0		1	0	0	0	0			1	1	0	0	0	0		1	0				1	0	1	0	0	0	0	0	0	0	1			1	0
F	M	0	1	62	0			0				0	0	0		0	0	1	0	0			1	1	0	0	0	0		0	1				0	1	1	0	0	0	0	0	0	0	1			1	0
C	P	1	0	65	0			0				0	0	1		1	0	0	0	0			1	1	0	0	0	0		0	1				0	1	1	0	0	0	0	0	0	0	1			0	0
M	M	1	0	72	0			1	1	0	1	1	0	0		0	1	0	0	0			1	0	0	1	0	0		0	1				0	1	0	0	0	1	0	0	0	0	1			0	1
Z	C	1	0	73	1	1	0	1	1	1	0	0	0	0		0	1	0	0	0			1	0	1	0	0	0		0	1				0	1	0	0	0	1	0	0	0	0	1			1	0
E	M	0	1	80	0			1	0	0	1	0	0	0		0	1	0	0	0			1	1	0	0	0	0		0	1				0	1	1	0	0	0	0	0	0	0	1			1	0
Z	J	0	1	72	0			0				0	0	0		0	1	0	0	0			1	1	0	0	0	0		0	1				1	0	1	0	0	0	0	0	0	0	1			1	0
B	J	1	0	51	1	1	0	0				0	0	0		0	1	0	0	0			1	1	0	0	0	0		0	1				0	1	1	0	0	0	0	0	0	0	1			1	0
D	R	1	0	72	0			0				0	0	0		0	0	1	0	0			1	1	0	0	0	0		0	1				0	1	1	0	0	0	0	0	0	0	0 (stop after 2 cures)			1	0
T	M	0	1	73	0			0				0	0	0		0	1	0	0	0			1	0	0	0	0	1		0	1				0	1	1	0	0	0	0	0	0	0	1			0	0
S	J	1	0	76	0			1	0	0	1	0	0	0		0	1	0	0	0			1	0	1	0	0	0		0	1				0	1	0	0	0	1	0	0	0	0	1			0	1
S	J	1	0	63	0			0				0	0	0		0	1	0	0	0			1	0	0	0	0	1		0	1				1	0	0	1	0	0	0	0	0	0	0 -20%			1	0
P	J	1	0	70	0			1	1	0	1	0	0	0		0	0	1	0	0			1	1	0	0	0	0		0	1				0	1	1	0	0	0	0	0	0	0	1			0	1
B	B	1	0	68	1	1	0	0				0	0	0		0	0	1	0	0			1	1	0	0	0	0		0	1				0	1	1	0	0	0	0	0	0	0	1			1	0
B	H	1	0	64	0			1	0	0	1	0	0	0		0	1	0	0	0			1	0	1	0	0	0		0	1				1	0	0	1	0	0	0	0	0	0	1		oui	0	1
G	V	0	1	58	0			0				0	0	0		0	1	0	0	0			1	1	0	0	0	0		0	1				1	0	1	0	0	0	0	0	0	0	1			1	0
T	B	1	0	42	0			0				0	0	0		1	0	0	0	0			1	1	0	0	0	0		0	1				1	0	1	0	0	0	0	0	0	0	1			1	0
A	R	1	0	52	1	1	0	0				0	0	0		1	0	0	0	0			1	0	0	0	0	1		0	1				1	0	1	0	0	0	0	0	0	0	1			1	0
C	S	0	1	67	0			1	0	0	1	0	0	0		0	0	1	0	0			1	1	0	0	0	0		0	1				0	1	1	0	0	0	0	0	0	0	0 -30 %			1	0
[truncated: 48 more columns]
